# Supplementary material for: An integrated multiple driver mesocosm experiment reveals the effect of global change on planktonic food web structure
Source: Commun Biol. 2022 Mar 1;5:179. doi: 10.1038/s42003-022-03105-5 (PMC8888609; doi:10.1038/s42003-022-03105-5)
Supplement: Supplementary file 4 — Supplementary Data 1 [file 42003_2022_3105_MOESM4_ESM.xlsx]

## Sheet: Tabelle1
	Day	Scenario	TA	DIC	pCO2	HCO3-	CO32-	CO2	Wcalcite
			(µmol KgSW-1)	(µmol KgSW-1)	(µatm)	(µmol KgSW-1)	(µmol KgSW-1)	(µmol KgSW-1)
	1	Ambient	2308.1 (±55.1)	2141.1 (±45.1)	586.7 (±20.6)	1991.4 (±38.3)	129.5 (±8.3)	20.1 (±0.7)	3.14 (±0.20)
		ERCP 6.0	2315.3 (±15.8)	2218.7 (±39.3)	658.5 (±57.6)	1974.8 (±27.4)	122.2 (±13.9)	21.7 (±1.9)	2.98 (±0.34)
		ERCP 8.5	2345.6 (±46.4)	2162.5 (±61.9)	744.1 (±58.1)	2019.9 (±59.4)	119.1 (±7.5)	23.6 (±1.8)	2.90 (±0.18)
	4	Ambient	2341.9 (±20.8)	2061.1 (±19.4)	318.4 (±5.8)	1846.9 (±18.1)	203.1 (±2.7)	10.9 (±0.2)	4.90 (±0.06)
		ERCP 6.0	2332.1 (±32.4)	2079.5 (±42.7)	427.6 (±17.8)	1895.8 (±41.6)	169.5 (±0.9)	14.2 (±0.6)	4.12 (±0.02)
		ERCP 8.5	2335.1 (±6.8)	2100.4 (±19.1)	465.4 (±24.5)	1916.23 (±23.1)	169.3 (±4.8)	14.9 (±0.8)	4.13 (±0.12)
	5	Ambient	2301.3 (±28.5)	2027.6 (±35.9)	317.8 (±21.2)	1819.6 (±39.8)	196.9 (±6.1)	11.0 (±0.7)	4.78 (±0.15)
		ERCP 6.0	2233.9 (±55.1)	2033.9 (±64.9)	418.5 (±32.6)	1853.7 (±65.9)	166.3 (±3.8)	13.9 (±1.2)	4.04 (±0.09)
		ERCP 8.5	2300.7 (±21.0)	2089.4 (±21.8)	533.1 (±28.6)	1922.8 (±21.2)	149.6 (±6.9)	16.9 (±0.9)	3.65 (±0.17)
	6	Ambient	2227.9 (±82.1)	1929.9 (±55.3)	273.6 (±24.5)	1709.8 (±39.3)	210.8 (±23.6)	9.3 (±0.8)	5.12 (±0.57)
		ERCP 6.0	2269.6 (±42.7)	1973.8 (±53.7)	333.2 (±30.7)	1766.7 (±56.1)	196.2 (±4.6)	10.8 (±0.9)	4.78 (±0.11)
		ERCP 8.5	2321.8 (±45.2)	2095.7 (±39.9)	449.3 (±31.8)	1902.6 (±38.7)	179.1 (±10.1)	14.0 (±1.0)	4.37 (±0.25)
	7	Ambient	2221.9 (±56.1)	1932.7 (±44.7)	285.8 (±5.9)	1718.4 (±35.6)	204.8 (±9.8)	9.6 (±0.2)	4.98 (±0.24)
		ERCP 6.0	2184.1 (±10.4)	1937.7 (±26.1)	345.6 (±18.6)	1739.4 (±30.3)	187.2 (±9.8)	11.1 (±0.7)	4.56 (±0.24)
		ERCP 8.5	2248.4 (±48.8)	2008.6 (±33.9)	421.8 (±16.7)	1819.2 (±29.8)	176.3 (±7.4)	13.1 (±0.5)	4.31 (±0.18)
	8	Ambient	2232.8 (±18.1)	1852.8 (±12.4)	186.3 (±17.9)	1581.6 (±26.8)	264.9 (±17.2)	6.3 (±0.6)	6.44 (±0.42)
		ERCP 6.0	2237.9 (±15.2)	1862.5 (±35.2)	221.2 (±15.0)	1609.5 (±36.7)	245.8 (±10.4)	7.2 (±0.5)	5.99 (±0.25)
		ERCP 8.5	2254.1 (±40.3)	1922.4 (±28.4)	266.1 (±3.3)	1677.5 (±23.9)	236.6 (±4.4)	8.3 (±0.1)	5.78 (±0.11)
	10	Ambient	2262.6 (±47.4)	1865.6 (±31.0)	174.1 (±18.8)	1582.3 (±34.5)	277.3 (±23.1)	5.9 (±0.6)	6.74 (±0.56)
		ERCP 6.0	2233.8 (±13.9)	1867.2 (±8.7)	205.9 (±1.8)	1604.9 (±6.6)	255.5 (±2.6)	6.8 (±0.1)	6.22 (±0.06)
		ERCP 8.5	2249.9 (±33.0)	1969.8 (±76.2)	266.7 (±10.6)	1719.0 (±64.5)	242.4 (±13.1)	8.4 (±0.3)	5.92 (±0.32)
	11	Ambient	2195.6 (±32.0)	1931.1 (±29.9)	305.4 (±14.3)	1733.1 (±28.7)	187.5 (±6.4)	10.5 (±0.5)	4.55 (±0.15)
		ERCP 6.0	2298.5 (±5.4)	1995.1 (±74.5)	377.1 (±16.4)	1806.6 (±65.3)	175.9 (±10.6)	12.5 (±0.5)	4.28 (±0.26)
		ERCP 8.5	2226.8 (±52.4)	2052.3 (±67.8)	485.6 (±26.2)	1878.9 (±64.3)	157.9 (±3.7)	15.4 (±0.8)	3.85 (±0.09)
	13	Ambient	2289.7 (±52.0)	1972.0 (±51.6)	254.3 (±13.6)	1737.7 (±49.3)	225.5 (±4.6)	8.8 (±0.5)	5.48 (±0.11)
		ERCP 6.0	2249.3 (±35.8)	1979.8 (±64.6)	299.4 (±38.3)	1758.6 (±73.6)	211.3 (±11.5)	9.9 (±1.3)	5.14 (±0.28)
		ERCP 8.5	2292.0 (±49.5)	2034.0 (±36.2)	374.8 (±24.7)	1829.3 (±34.1)	192.8 (±10.7)	11.9 (±0.8)	4.70 (±0.26)
	15	Ambient	2307.6 (±57.7)	2083.1 (±48.6)	415.6 (±1.9)	1903.2 (±41.1)	165.5 (±7.6)	14.3 (±0.1)	4.02 (±0.18)
		ERCP 6.0	2452.9 (±3.8)	2152.6 (±100.9)	481.2 (±12.6)	1972.5 (±87.8)	164.2 (±13.5)	15.9 (±0.4)	3.99 (±0.33)
		ERCP 8.5	2253.7 (±79.2)	2073.9 (±68.6)	540.9 (±53.8)	1909.5 (±66.9)	147.35 (±9.8)	17.1 (±1.7)	3.59 (±0.24)
	16	Ambient	2287.3 (±67.6)	2008.9 (±51.9)	309.9 (±5.9)	1798.4 (±39.6)	199.8 (±12.5)	10.6 (±0.2)	4.86 (±0.30)
		ERCP 6.0	2326.5 (±6.1)	2056.3 (±7.1)	357.4 (±18.5)	1849.1 (±14.3)	195.5 (±8.1)	11.8 (±0.6)	4.76 (±0.19)
		ERCP 8.5	2310.9 (±35.6)	2059.2 (±30.4)	394.5 (±18.9)	1856.3 (±29.6)	190.4 (±6.5)	12.5 (±0.6)	4.64 (±0.16)
	19	Ambient	2282.0 (±59.8)	2029.2 (±58.0)	358.5 (±20.4)	1833.9 (±54.9)	183.1 (±6.4)	12.2 (±0.71)	4.45 (±0.15)
		ERCP 6.0	2326.5 (±6.1)	2052.1 (±45.9)	399.3 (±23.5)	1858.8 (±45.2)	180.2 (±5.8)	13.0 (±0.76)	4.38 (±0.14)
		ERCP 8.5	2310.7 (±35.6)	2068.3 (±33.5)	468.8 (±24.2)	1884.9 (±29.6)	168.7 (±8.5)	14.6 (±0.75)	4.12 (±0.21)
	21	Ambient	2297.5 (±28.9)	2058.1 (±27.3)	386.5 (±5.6)	1870.2 (±25.2)	174.8 (±1.9)	13.2 (±0.2)	4.25 (±0.05)
		ERCP 6.0	2283.7 (±16.1)	2024.1 (±7.7)	392.4 (±29.3)	1831.8 (±16.4)	179.6 (±14.9)	12.7 (±1.1)	4.38 (±0.37)
		ERCP 8.5	2204.0 (±99.1)	2014.7 (±77.6)	478 (±59.7)	1841.6 (±72.2)	158.1 (±18.9)	15.0 (±1.9)	3.86 (±0.46)
